# Supplementary material for: ﻿Three new endophytic Apiospora species (Apiosporaceae, Amphisphaeriales) from China
Source: MycoKeys. 2024 May 31;105:295–316. doi: 10.3897/mycokeys.105.122583 (PMC11161679; doi:10.3897/mycokeys.105.122583)
Supplement: XML Treatment for Apiospora gongcheniae [file mycokeys.105.122583-treatment1.xml]

<!DOCTYPE tp:taxon-treatment
  PUBLIC "-//TaxonX//DTD Taxonomic Treatment Publishing DTD v0 20100105//EN" "tax-treatment-NSO.dtd">
<tp:taxon-treatment xmlns:tp="http://www.plazi.org/taxpub"><tp:treatment-meta><kwd-group><label>Taxon classification</label><kwd>
                <named-content content-type="kingdom">Fungi</named-content>
              </kwd><kwd>
                <named-content content-type="order">Xylariales</named-content>
              </kwd><kwd>
                <named-content content-type="family">Apiosporaceae</named-content>
              </kwd></kwd-group><mixed-citation publication-type="journal"><person-group><name><surname>Yan</surname><given-names>Xiao-Ni</given-names></name><name><surname>Zhang</surname><given-names>Chu-Long</given-names></name></person-group><article-title>﻿Three new endophytic <italic><tp:taxon-name><tp:taxon-name-part taxon-name-part-type="genus" reg="Apiospora">Apiospora</tp:taxon-name-part></tp:taxon-name></italic> species (<tp:taxon-name><tp:taxon-name-part taxon-name-part-type="family">Apiosporaceae</tp:taxon-name-part></tp:taxon-name>, <tp:taxon-name><tp:taxon-name-part taxon-name-part-type="order">Amphisphaeriales</tp:taxon-name-part></tp:taxon-name>) from China</article-title><source>MycoKeys</source><day>31</day><month>05</month><year>2024</year><volume>105</volume><fpage>295</fpage><lpage>316</lpage><pub-id pub-id-type="doi">10.3897/mycokeys.105.122583</pub-id></mixed-citation></tp:treatment-meta><tp:nomenclature><label>﻿</label><tp:taxon-name>
              <object-id xmlns:xlink="http://www.w3.org/1999/xlink" content-type="arpha" xlink:type="simple">3CB66A0C-DA1A-52F5-B42B-C85EE95BDB90</object-id>
              <tp:taxon-name-part taxon-name-part-type="genus" reg="Apiospora">Apiospora</tp:taxon-name-part>
              <tp:taxon-name-part taxon-name-part-type="species" reg="gongcheniae">gongcheniae</tp:taxon-name-part>
              <object-id xmlns:xlink="http://www.w3.org/1999/xlink" xlink:type="simple">Fungal Names: FN 571885</object-id>
            </tp:taxon-name><tp:taxon-authority>C. L. Zhang</tp:taxon-authority><tp:taxon-status xmlns:xlink="http://www.w3.org/1999/xlink" xlink:type="simple">sp. nov.</tp:taxon-status><xref ref-type="fig" rid="F2">Fig. 2</xref></tp:nomenclature><tp:treatment-sec sec-type="etymology" id="SECID0ETCBM"><title>Etymology.</title><p>Named after Prof. Gongchen Wang in recognition of her significant contribution to the fields of mycology and plant pathology in China.</p></tp:treatment-sec><tp:treatment-sec sec-type="material" id="SECID0EYCBM"><title>Type.</title><p>China, Yunnan Province: Xishuangbanna, Naban River Watershed National Nature Reserve, <named-content xmlns:xlink="http://www.w3.org/1999/xlink" content-type="dwc:verbatimCoordinates" xlink:type="simple"><named-content content-type="geo-json" specific-use="{&#34;type&#34;:&#34;Point&#34;,&#34;coordinates&#34;:[100.533333,22.066667]}" id="NCID0EBDBM" xlink:type="simple">22°04'N, 100°32'E</named-content></named-content>, on the stems of <tp:taxon-name><tp:taxon-name-part taxon-name-part-type="genus" reg="Oryza">Oryza</tp:taxon-name-part><tp:taxon-name-part taxon-name-part-type="species" reg="meyeriana">meyeriana</tp:taxon-name-part><tp:taxon-name-part taxon-name-part-type="infraspecific-rank">subsp.</tp:taxon-name-part><tp:taxon-name-part taxon-name-part-type="subspecies" reg="granulata">granulata</tp:taxon-name-part></tp:taxon-name>, Aug 2015, J.J. Chen, YNE00465 (holotype <abbrev xmlns:xlink="http://www.w3.org/1999/xlink" xlink:title="Guangdong Microbial Culture Collection Center" id="ABBRID0EXDBM" xlink:type="simple">GDMCC</abbrev> 3.1045, stored in a metabolically inactive state); ex-type culture YNE00465.</p></tp:treatment-sec><tp:treatment-sec sec-type="description" id="SECID0E2DBM"><title>Description.</title><p><bold><italic>Asexual morph</italic></bold>: Hyphae hyaline, branched, septate, smooth, 1.1–2.6 μm diameter (mean = 1.7 μm, n = 30). Conidiophores reduced to conidiogenous cells. Conidiogenous cells hyaline to pale brown, erect, verrucose, cylindrical with tiny denticles, clustered in groups, sometimes aggregated in clusters on hyphae or sporodochia, 3.5–9.4 × 1.9–5.2 μm (mean = 5.6 × 3.1 μm, n = 30). Conidia pale brown to dark brown, smooth, granular, globose to subglobose in surface view, lenticular to side view with a pale longitudinal germ slit, with obvious central basal scar, 8.0–17.0 × 6.8–16.1 μm (mean = 13.6 × 11.6 μm, n = 50). <bold><italic>Sexual morph</italic></bold>: Undetermined.</p><fig id="F2" position="float" orientation="portrait"><object-id xmlns:xlink="http://www.w3.org/1999/xlink" content-type="doi" xlink:type="simple">10.3897/mycokeys.105.122583.figure2</object-id><object-id xmlns:xlink="http://www.w3.org/1999/xlink" content-type="arpha" xlink:type="simple">3D6D7FC6-2B54-5BA4-ABE0-697325F4CD81</object-id><label>Figure 2.</label><caption><p><italic><tp:taxon-name><tp:taxon-name-part taxon-name-part-type="genus" reg="Apiospora">Apiospora</tp:taxon-name-part><tp:taxon-name-part taxon-name-part-type="species" reg="gongcheniae">gongcheniae</tp:taxon-name-part></tp:taxon-name></italic> (YNE00465, ex-type culture) <bold>a</bold> colonies after 7 d at 25 °C on <abbrev xmlns:xlink="http://www.w3.org/1999/xlink" xlink:title="potato dextrose agar" id="ABBRID0E5EBM" xlink:type="simple">PDA</abbrev><bold>b</bold> colonies after 7 d at 25 °C on <abbrev xmlns:xlink="http://www.w3.org/1999/xlink" xlink:title="malt extract agar" id="ABBRID0EEFBM" xlink:type="simple">MEA</abbrev><bold>c</bold> conidiomata on <abbrev xmlns:xlink="http://www.w3.org/1999/xlink" xlink:title="malt extract agar" id="ABBRID0EKFBM" xlink:type="simple">MEA</abbrev><bold>d-g</bold> conidiogenous cells giving rise to conidia <bold>h–i</bold> conidia with pale germ slit. Scale bars: 500 μm (<bold>e</bold>); 10 μm (<bold>f–k</bold>).</p></caption><graphic xmlns:xlink="http://www.w3.org/1999/xlink" xlink:href="mycokeys-105-295-g002.jpg" position="float" orientation="portrait" xlink:type="simple" id="oo_1060296.jpg"><uri content-type="original_file" xlink:type="simple">https://binary.pensoft.net/fig/1060296</uri></graphic></fig></tp:treatment-sec><tp:treatment-sec sec-type="description" id="SECID0E2FBM"><title>Culture characteristics.</title><p>On <abbrev xmlns:xlink="http://www.w3.org/1999/xlink" xlink:title="potato dextrose agar" id="ABBRID0EBGBM" xlink:type="simple">PDA</abbrev>, colonies flat, cottony, dense, margin circular, greyish, reverse light orange, covering the 90 mm plate after 7 days at 25 °C. On <abbrev xmlns:xlink="http://www.w3.org/1999/xlink" xlink:title="malt extract agar" id="ABBRID0EFGBM" xlink:type="simple">MEA</abbrev>, colonies dusty pink, dense, covering the 90 mm plate after 7 days at 25 °C. Conidiomata black, globose, abundant, attach to surface of substrate, forming on <abbrev xmlns:xlink="http://www.w3.org/1999/xlink" xlink:title="potato dextrose agar" id="ABBRID0EJGBM" xlink:type="simple">PDA</abbrev> and <abbrev xmlns:xlink="http://www.w3.org/1999/xlink" xlink:title="malt extract agar" id="ABBRID0ENGBM" xlink:type="simple">MEA</abbrev> after 7–10 days.</p></tp:treatment-sec><tp:treatment-sec sec-type="material" id="SECID0ERGBM"><title>Additional specimens examined.</title><p>China, Yunnan Province: Xishuangbanna, Naban River Watershed National Nature Reserve, <named-content xmlns:xlink="http://www.w3.org/1999/xlink" content-type="dwc:verbatimCoordinates" xlink:type="simple"><named-content content-type="geo-json" specific-use="{&#34;type&#34;:&#34;Point&#34;,&#34;coordinates&#34;:[100.533333,22.066667]}" id="NCID0E1GBM" xlink:type="simple">22°04'N, 100°32'E</named-content></named-content>, on the stems of <tp:taxon-name><tp:taxon-name-part taxon-name-part-type="genus" reg="Oryza">Oryza</tp:taxon-name-part><tp:taxon-name-part taxon-name-part-type="species" reg="meyeriana">meyeriana</tp:taxon-name-part><tp:taxon-name-part taxon-name-part-type="infraspecific-rank">subsp.</tp:taxon-name-part><tp:taxon-name-part taxon-name-part-type="subspecies" reg="granulata">granulata</tp:taxon-name-part></tp:taxon-name>, Aug 2015, J.J. Chen, YNE00565.</p></tp:treatment-sec><tp:treatment-sec sec-type="notes" id="SECID0EQHBM"><title>Note.</title><p>Phylogenetic analyses confirmed that <italic><tp:taxon-name><tp:taxon-name-part taxon-name-part-type="genus" reg="Apiospora">A.</tp:taxon-name-part><tp:taxon-name-part taxon-name-part-type="species" reg="gongcheniae">gongcheniae</tp:taxon-name-part></tp:taxon-name></italic> formed an independent clade, exhibiting a close evolutionary relationship with <italic><tp:taxon-name><tp:taxon-name-part taxon-name-part-type="genus" reg="Apiospora">A.</tp:taxon-name-part><tp:taxon-name-part taxon-name-part-type="species" reg="garethjonesii">garethjonesii</tp:taxon-name-part></tp:taxon-name></italic>, <italic><tp:taxon-name><tp:taxon-name-part taxon-name-part-type="genus" reg="Apiospora">A.</tp:taxon-name-part><tp:taxon-name-part taxon-name-part-type="species" reg="neogarethjonesii">neogarethjonesii</tp:taxon-name-part></tp:taxon-name></italic> and <italic><tp:taxon-name><tp:taxon-name-part taxon-name-part-type="genus" reg="Apiospora">A.</tp:taxon-name-part><tp:taxon-name-part taxon-name-part-type="species" reg="subrosea">subrosea</tp:taxon-name-part></tp:taxon-name></italic>. Based on a BLASTN search of the GenBank database, it was found that <italic><tp:taxon-name><tp:taxon-name-part taxon-name-part-type="genus" reg="Apiospora">A.</tp:taxon-name-part><tp:taxon-name-part taxon-name-part-type="species" reg="paragongcheniae">paragongcheniae</tp:taxon-name-part></tp:taxon-name></italic> shares high similarities with the following strains: <italic><tp:taxon-name><tp:taxon-name-part taxon-name-part-type="genus" reg="Apiospora">A.</tp:taxon-name-part><tp:taxon-name-part taxon-name-part-type="species" reg="garethjonesii">garethjonesii</tp:taxon-name-part></tp:taxon-name></italic> strain HKAS 96289 (93.76% in <abbrev xmlns:xlink="http://www.w3.org/1999/xlink" xlink:title="internal transcribed spacer" id="ABBRID0EYJBM" xlink:type="simple">ITS</abbrev>, 99.81% in <abbrev xmlns:xlink="http://www.w3.org/1999/xlink" xlink:title="nuclear ribosomal DNA large subunit" id="ABBRID0E3JBM" xlink:type="simple">LSU</abbrev>), strain GZCC 20-0115 (93.76% in <abbrev xmlns:xlink="http://www.w3.org/1999/xlink" xlink:title="internal transcribed spacer" id="ABBRID0EAKBM" xlink:type="simple">ITS</abbrev>, 99.24% in <abbrev xmlns:xlink="http://www.w3.org/1999/xlink" xlink:title="nuclear ribosomal DNA large subunit" id="ABBRID0EEKBM" xlink:type="simple">LSU</abbrev>, 94.06% in <italic><abbrev xmlns:xlink="http://www.w3.org/1999/xlink" xlink:title="translation elongation factor 1-alpha" id="ABBRID0EJKBM" xlink:type="simple">tef1</abbrev></italic>), strain SICAUCC 22-0027 (93.76% in <abbrev xmlns:xlink="http://www.w3.org/1999/xlink" xlink:title="internal transcribed spacer" id="ABBRID0ENKBM" xlink:type="simple">ITS</abbrev>, 99.81% in <abbrev xmlns:xlink="http://www.w3.org/1999/xlink" xlink:title="nuclear ribosomal DNA large subunit" id="ABBRID0ERKBM" xlink:type="simple">LSU</abbrev>, 94.51% in <italic><abbrev xmlns:xlink="http://www.w3.org/1999/xlink" xlink:title="β-tubulin" id="ABBRID0EWKBM" xlink:type="simple">tub2</abbrev></italic>), strain SICAUCC 22-0028 (93.76% in <abbrev xmlns:xlink="http://www.w3.org/1999/xlink" xlink:title="internal transcribed spacer" id="ABBRID0E1KBM" xlink:type="simple">ITS</abbrev>, 99.81% in <abbrev xmlns:xlink="http://www.w3.org/1999/xlink" xlink:title="nuclear ribosomal DNA large subunit" id="ABBRID0E5KBM" xlink:type="simple">LSU</abbrev>, 93.63% in <italic><abbrev xmlns:xlink="http://www.w3.org/1999/xlink" xlink:title="β-tubulin" id="ABBRID0EDLBM" xlink:type="simple">tub2</abbrev></italic>); <italic><tp:taxon-name><tp:taxon-name-part taxon-name-part-type="genus" reg="Apiospora">A.</tp:taxon-name-part><tp:taxon-name-part taxon-name-part-type="species" reg="subrosea">subrosea</tp:taxon-name-part></tp:taxon-name></italic> strain CGMCC 3.18337 (96.94% in <abbrev xmlns:xlink="http://www.w3.org/1999/xlink" xlink:title="internal transcribed spacer" id="ABBRID0ESLBM" xlink:type="simple">ITS</abbrev>, 99.42% in <abbrev xmlns:xlink="http://www.w3.org/1999/xlink" xlink:title="nuclear ribosomal DNA large subunit" id="ABBRID0EWLBM" xlink:type="simple">LSU</abbrev>, 93.47% in <italic><abbrev xmlns:xlink="http://www.w3.org/1999/xlink" xlink:title="translation elongation factor 1-alpha" id="ABBRID0E2LBM" xlink:type="simple">tef1</abbrev></italic>, 91.87% in <italic><abbrev xmlns:xlink="http://www.w3.org/1999/xlink" xlink:title="β-tubulin" id="ABBRID0EAMBM" xlink:type="simple">tub2</abbrev></italic>), strain LC7291 (90.09% in <abbrev xmlns:xlink="http://www.w3.org/1999/xlink" xlink:title="internal transcribed spacer" id="ABBRID0EEMBM" xlink:type="simple">ITS</abbrev>, 99.41% in <abbrev xmlns:xlink="http://www.w3.org/1999/xlink" xlink:title="nuclear ribosomal DNA large subunit" id="ABBRID0EIMBM" xlink:type="simple">LSU</abbrev>, 93.47% in <italic><abbrev xmlns:xlink="http://www.w3.org/1999/xlink" xlink:title="translation elongation factor 1-alpha" id="ABBRID0ENMBM" xlink:type="simple">tef1</abbrev></italic>, 91.87% in <italic><abbrev xmlns:xlink="http://www.w3.org/1999/xlink" xlink:title="β-tubulin" id="ABBRID0ESMBM" xlink:type="simple">tub2</abbrev></italic>); and <italic><tp:taxon-name><tp:taxon-name-part taxon-name-part-type="genus" reg="Apiospora">A.</tp:taxon-name-part><tp:taxon-name-part taxon-name-part-type="species" reg="neogarethjonesii">neogarethjonesii</tp:taxon-name-part></tp:taxon-name></italic> strain HKAS 102408 (92.86% in <abbrev xmlns:xlink="http://www.w3.org/1999/xlink" xlink:title="internal transcribed spacer" id="ABBRID0EBNBM" xlink:type="simple">ITS</abbrev>, 99.82% in <abbrev xmlns:xlink="http://www.w3.org/1999/xlink" xlink:title="nuclear ribosomal DNA large subunit" id="ABBRID0EFNBM" xlink:type="simple">LSU</abbrev>). The <italic><abbrev xmlns:xlink="http://www.w3.org/1999/xlink" xlink:title="translation elongation factor 1-alpha" id="ABBRID0EKNBM" xlink:type="simple">tef1</abbrev></italic> and <italic><abbrev xmlns:xlink="http://www.w3.org/1999/xlink" xlink:title="β-tubulin" id="ABBRID0EPNBM" xlink:type="simple">tub2</abbrev></italic> sequence data are currently unavailable for <italic><tp:taxon-name><tp:taxon-name-part taxon-name-part-type="genus" reg="Apiospora">A.</tp:taxon-name-part><tp:taxon-name-part taxon-name-part-type="species" reg="neogarethjonesii">neogarethjonesii</tp:taxon-name-part></tp:taxon-name></italic> to compare with <italic><tp:taxon-name><tp:taxon-name-part taxon-name-part-type="genus" reg="Apiospora">A.</tp:taxon-name-part><tp:taxon-name-part taxon-name-part-type="species" reg="gongcheniae">gongcheniae</tp:taxon-name-part></tp:taxon-name></italic>.</p><p>As a synopsis of the morphological characteristics presented in Table <xref ref-type="table" rid="T2">2</xref>, <italic><tp:taxon-name><tp:taxon-name-part taxon-name-part-type="genus" reg="Apiospora">A.</tp:taxon-name-part><tp:taxon-name-part taxon-name-part-type="species" reg="gongcheniae">gongcheniae</tp:taxon-name-part></tp:taxon-name></italic> differs from <italic><tp:taxon-name><tp:taxon-name-part taxon-name-part-type="genus" reg="Apiospora">A.</tp:taxon-name-part><tp:taxon-name-part taxon-name-part-type="species" reg="garethjonesii">garethjonesii</tp:taxon-name-part></tp:taxon-name></italic> and <italic><tp:taxon-name><tp:taxon-name-part taxon-name-part-type="genus" reg="Apiospora">A.</tp:taxon-name-part><tp:taxon-name-part taxon-name-part-type="species" reg="neogarethjonesii">neogarethjonesii</tp:taxon-name-part></tp:taxon-name></italic> in having smaller conidia (8.0–17.0 × 6.8–16.1 μm, mean = 13.6 × 11.6 μm) compared to <italic><tp:taxon-name><tp:taxon-name-part taxon-name-part-type="genus" reg="Apiospora">A.</tp:taxon-name-part><tp:taxon-name-part taxon-name-part-type="species" reg="garethjonesii">garethjonesii</tp:taxon-name-part></tp:taxon-name></italic> (surface view: 16–19 µm diam, side view: 17–22 µm diam) and <italic><tp:taxon-name><tp:taxon-name-part taxon-name-part-type="genus" reg="Apiospora">A.</tp:taxon-name-part><tp:taxon-name-part taxon-name-part-type="species" reg="neogarethjonesii">neogarethjonesii</tp:taxon-name-part></tp:taxon-name></italic> (20–35 × 15–30 µm, mean = 28.5 × 25.6 µm). Additionally, <italic><tp:taxon-name><tp:taxon-name-part taxon-name-part-type="genus" reg="Apiospora">A.</tp:taxon-name-part><tp:taxon-name-part taxon-name-part-type="species" reg="gongcheniae">gongcheniae</tp:taxon-name-part></tp:taxon-name></italic> exhibits shorter conidiogenous cells (3.5–9.4 × 1.9–5.2 μm, mean = 5.6 × 3.1 μm) in contrast to <italic><tp:taxon-name><tp:taxon-name-part taxon-name-part-type="genus" reg="Apiospora">A.</tp:taxon-name-part><tp:taxon-name-part taxon-name-part-type="species" reg="garethjonesii">garethjonesii</tp:taxon-name-part></tp:taxon-name></italic> (6–19 × 3–5 µm, mean = 11 × 4 µm) and <italic><tp:taxon-name><tp:taxon-name-part taxon-name-part-type="genus" reg="Apiospora">A.</tp:taxon-name-part><tp:taxon-name-part taxon-name-part-type="species" reg="neogarethjonesii">neogarethjonesii</tp:taxon-name-part></tp:taxon-name></italic> (10–48 × 4–5.5 µm, mean = 35.4 × 4.3 µm). While <italic><tp:taxon-name><tp:taxon-name-part taxon-name-part-type="genus" reg="Apiospora">A.</tp:taxon-name-part><tp:taxon-name-part taxon-name-part-type="species" reg="gongcheniae">gongcheniae</tp:taxon-name-part></tp:taxon-name></italic> shares a similar size range for conidia and conidiogenous cells with <italic><tp:taxon-name><tp:taxon-name-part taxon-name-part-type="genus" reg="Apiospora">A.</tp:taxon-name-part><tp:taxon-name-part taxon-name-part-type="species" reg="subrosea">subrosea</tp:taxon-name-part></tp:taxon-name></italic>, it is distinguished by <italic><tp:taxon-name><tp:taxon-name-part taxon-name-part-type="genus" reg="Apiospora">A.</tp:taxon-name-part><tp:taxon-name-part taxon-name-part-type="species" reg="gongcheniae">gongcheniae</tp:taxon-name-part></tp:taxon-name></italic> having conidia featuring a central basal scar and cylindrical conidiogenous cells with tiny denticles. Based on molecular and morphological evidence, we propose <italic><tp:taxon-name><tp:taxon-name-part taxon-name-part-type="genus" reg="Apiospora">A.</tp:taxon-name-part><tp:taxon-name-part taxon-name-part-type="species" reg="gongcheniae">gongcheniae</tp:taxon-name-part></tp:taxon-name></italic> as a new species.</p><table-wrap id="T2" position="float" orientation="portrait"><label>Table 2.</label><caption><p>Synopsis of morphological characteristics of related <italic><tp:taxon-name><tp:taxon-name-part taxon-name-part-type="genus" reg="Apiospora">Apiospora</tp:taxon-name-part></tp:taxon-name></italic> species. Notes: <abbrev xmlns:xlink="http://www.w3.org/1999/xlink" xlink:title="Not determined" id="ABBRID0EDTBM" xlink:type="simple">ND</abbrev> = Not determined.</p></caption><table id="TID0EUJBM" rules="all"><tbody><tr><th rowspan="1" colspan="1">Strains</th><th rowspan="1" colspan="1"><italic><tp:taxon-name><tp:taxon-name-part taxon-name-part-type="genus" reg="Apiospora">Apiospora</tp:taxon-name-part><tp:taxon-name-part taxon-name-part-type="species" reg="garethjonesii">garethjonesii</tp:taxon-name-part></tp:taxon-name></italic> (D.Q. Dai &amp; H.B. Jiang) Pintos &amp; P. Alvarado (2021)</th><th rowspan="1" colspan="1"><italic><tp:taxon-name><tp:taxon-name-part taxon-name-part-type="genus" reg="Apiospora">A.</tp:taxon-name-part><tp:taxon-name-part taxon-name-part-type="species" reg="neogarethjonesii">neogarethjonesii</tp:taxon-name-part></tp:taxon-name></italic> (D.Q. Dai &amp; K.D. Hyde) Pintos &amp; P. Alvarado (2021)</th><th rowspan="1" colspan="1"><italic><tp:taxon-name><tp:taxon-name-part taxon-name-part-type="genus" reg="Apiospora">A.</tp:taxon-name-part><tp:taxon-name-part taxon-name-part-type="species" reg="subrosea">subrosea</tp:taxon-name-part></tp:taxon-name></italic> (M. Wang &amp; L. Cai) Pintos &amp; P. Alvarado (2021)</th><th rowspan="1" colspan="1"><italic><tp:taxon-name><tp:taxon-name-part taxon-name-part-type="genus" reg="Apiospora">A.</tp:taxon-name-part><tp:taxon-name-part taxon-name-part-type="species" reg="neobambusae">neobambusae</tp:taxon-name-part></tp:taxon-name></italic> Pintos &amp; P. Alvarado (2021) (=<italic><tp:taxon-name><tp:taxon-name-part taxon-name-part-type="genus" reg="Arthrinium">Arthrinium</tp:taxon-name-part><tp:taxon-name-part taxon-name-part-type="species" reg="bambusae">bambusae</tp:taxon-name-part></tp:taxon-name></italic> M. Wang &amp; L. Cai (2018))</th><th rowspan="1" colspan="1">
                      <italic>
                        <tp:taxon-name><tp:taxon-name-part taxon-name-part-type="genus" reg="Apiospora">A.</tp:taxon-name-part><tp:taxon-name-part taxon-name-part-type="species" reg="gongcheniae">gongcheniae</tp:taxon-name-part></tp:taxon-name>
                      </italic>
                    </th><th rowspan="1" colspan="1">
                      <italic>
                        <tp:taxon-name><tp:taxon-name-part taxon-name-part-type="genus" reg="Apiospora">A.</tp:taxon-name-part><tp:taxon-name-part taxon-name-part-type="species" reg="paragongcheniae">paragongcheniae</tp:taxon-name-part></tp:taxon-name>
                      </italic>
                    </th><th rowspan="1" colspan="1">
                      <italic>
                        <tp:taxon-name><tp:taxon-name-part taxon-name-part-type="genus" reg="Apiospora">A.</tp:taxon-name-part><tp:taxon-name-part taxon-name-part-type="species" reg="neogongcheniae">neogongcheniae</tp:taxon-name-part></tp:taxon-name>
                      </italic>
                    </th></tr><tr><td rowspan="1" colspan="1">
                      <bold>Host / Substrate</bold>
                    </td><td rowspan="1" colspan="1">Dead culms of bamboo</td><td rowspan="1" colspan="1">Dead culms of bamboo</td><td rowspan="1" colspan="1">Leaves of bamboo</td><td rowspan="1" colspan="1">Leaves of bamboo</td><td rowspan="1" colspan="1">Stems of <tp:taxon-name><tp:taxon-name-part taxon-name-part-type="genus" reg="Oryza">Oryza</tp:taxon-name-part><tp:taxon-name-part taxon-name-part-type="species" reg="meyeriana">meyeriana</tp:taxon-name-part><tp:taxon-name-part taxon-name-part-type="infraspecific-rank">subsp.</tp:taxon-name-part><tp:taxon-name-part taxon-name-part-type="subspecies" reg="granulata">granulata</tp:taxon-name-part></tp:taxon-name></td><td rowspan="1" colspan="1">Stems of unidentified <tp:taxon-name><tp:taxon-name-part taxon-name-part-type="family">Poaceae</tp:taxon-name-part></tp:taxon-name> plant</td><td rowspan="1" colspan="1">Stems of unidentified <tp:taxon-name><tp:taxon-name-part taxon-name-part-type="family">Poaceae</tp:taxon-name-part></tp:taxon-name> plant</td></tr><tr><td rowspan="1" colspan="1">
                      <bold>Known lifestyle</bold>
                    </td><td rowspan="1" colspan="1">Saprobe</td><td rowspan="1" colspan="1">Saprobe</td><td rowspan="1" colspan="1">Endophyte</td><td rowspan="1" colspan="1">Endophyte</td><td rowspan="1" colspan="1">Endophyte</td><td rowspan="1" colspan="1">Endophyte</td><td rowspan="1" colspan="1">Endophyte</td></tr><tr><td rowspan="1" colspan="1">
                      <bold>Asci</bold>
                    </td><td rowspan="1" colspan="1">125–154 × 35–42 μm (x– = 139 × 38 μm, n = 20), 8-spored</td><td rowspan="1" colspan="1">95–125 × 20–25 μm (x– = 97.6 × 21.3 μm, n = 20), 8-spored</td><td rowspan="1" colspan="1">
                      <abbrev xmlns:xlink="http://www.w3.org/1999/xlink" xlink:title="Not determined" id="ABBRID0EJ1BM" xlink:type="simple">ND</abbrev>
                    </td><td rowspan="1" colspan="1">
                      <abbrev xmlns:xlink="http://www.w3.org/1999/xlink" xlink:title="Not determined" id="ABBRID0ER1BM" xlink:type="simple">ND</abbrev>
                    </td><td rowspan="1" colspan="1">
                      <abbrev xmlns:xlink="http://www.w3.org/1999/xlink" xlink:title="Not determined" id="ABBRID0EZ1BM" xlink:type="simple">ND</abbrev>
                    </td><td rowspan="1" colspan="1">
                      <abbrev xmlns:xlink="http://www.w3.org/1999/xlink" xlink:title="Not determined" id="ABBRID0EB2BM" xlink:type="simple">ND</abbrev>
                    </td><td rowspan="1" colspan="1">
                      <abbrev xmlns:xlink="http://www.w3.org/1999/xlink" xlink:title="Not determined" id="ABBRID0EJ2BM" xlink:type="simple">ND</abbrev>
                    </td></tr><tr><td rowspan="1" colspan="1"><bold>Ascospore</bold>s</td><td rowspan="1" colspan="1">30–42 × 11–16 μm (x– = 39 × 13 μm, n = 20), 2-seriate, 1-septate, ellipsoidal</td><td rowspan="1" colspan="1">25–30 × 9.5–11 μm (x– = 29.1 × 10.3 μm, n = 20), 2-seriate, overlapping, 1-septate, ellipsoidal, 3–10 µm wide</td><td rowspan="1" colspan="1">
                      <abbrev xmlns:xlink="http://www.w3.org/1999/xlink" xlink:title="Not determined" id="ABBRID0E52BM" xlink:type="simple">ND</abbrev>
                    </td><td rowspan="1" colspan="1">
                      <abbrev xmlns:xlink="http://www.w3.org/1999/xlink" xlink:title="Not determined" id="ABBRID0EG3BM" xlink:type="simple">ND</abbrev>
                    </td><td rowspan="1" colspan="1">
                      <abbrev xmlns:xlink="http://www.w3.org/1999/xlink" xlink:title="Not determined" id="ABBRID0EO3BM" xlink:type="simple">ND</abbrev>
                    </td><td rowspan="1" colspan="1">
                      <abbrev xmlns:xlink="http://www.w3.org/1999/xlink" xlink:title="Not determined" id="ABBRID0EW3BM" xlink:type="simple">ND</abbrev>
                    </td><td rowspan="1" colspan="1">
                      <abbrev xmlns:xlink="http://www.w3.org/1999/xlink" xlink:title="Not determined" id="ABBRID0E53BM" xlink:type="simple">ND</abbrev>
                    </td></tr><tr><td rowspan="1" colspan="1">
                      <bold>Conidiomata</bold>
                    </td><td rowspan="1" colspan="1">Black, with hair-like setae</td><td rowspan="1" colspan="1">Black, ellipsoid to irregular, coriaceous</td><td rowspan="1" colspan="1">Black, irregular</td><td rowspan="1" colspan="1">Black, irregular</td><td rowspan="1" colspan="1">Black, globose, abundant, attach to the surface of the substrate</td><td rowspan="1" colspan="1">Black, globose to irregular shape, sparse, semi-immersed in the substrate</td><td rowspan="1" colspan="1">
                      <abbrev xmlns:xlink="http://www.w3.org/1999/xlink" xlink:title="Not determined" id="ABBRID0E64BM" xlink:type="simple">ND</abbrev>
                    </td></tr><tr><td rowspan="1" colspan="1">
                      <bold>Conidiophores</bold>
                    </td><td rowspan="1" colspan="1">Reduced to conidiogenous cells</td><td rowspan="1" colspan="1">4.5–6 × 3.5–4.5 µm (x– = 5.4 × 4.3 µm, n = 20), cylindrical, aseptate</td><td rowspan="1" colspan="1">Hyaline to pale brown, smooth, erect or ascending, simple, flexuous, subcylindrical, clustered in groups, aggregated in brown sporodochia, up to 20 µm long, 2–4.5 µm width</td><td rowspan="1" colspan="1">Reduced to conidiogenous cells</td><td rowspan="1" colspan="1">Reduced to conidiogenous cells</td><td rowspan="1" colspan="1">Hyaline, erect, basauxic, doliiform, subspherical to barrel-shaped, aggregated in clusters on pale brown sporodochia, sometimes reduced to conidiogenous cells, 12.2–35.1 × 2.1–8.8 μm (x– = 24.5 × 4.3 μm, n = 30)</td><td rowspan="1" colspan="1">
                      <abbrev xmlns:xlink="http://www.w3.org/1999/xlink" xlink:title="Not determined" id="ABBRID0EA6BM" xlink:type="simple">ND</abbrev>
                    </td></tr><tr><td rowspan="1" colspan="1">
                      <bold>Conidiogenous cells</bold>
                    </td><td rowspan="1" colspan="1">Hyaline to pale brown, smooth, ampulliform, aggregated in black sporodochia, (5−) 6–19 (−20) µm × (2−) 3–5 (−7) µm (x– = 11 µm × 4 µm, n = 20)</td><td rowspan="1" colspan="1">Basauxic, cylindrical, discrete, smooth-walled, 10–48 × 4–5.5 µm (x– = 35.4 × 4.3 µm, n = 20)</td><td rowspan="1" colspan="1">Pale brown, smooth, doliiform to subcylindrical, 3.0–6.5 × 2.0–5.0 µm (x– = 4.7 ± 1.2 × 3.7 ± 0.9, n = 30)</td><td rowspan="1" colspan="1">Hyaline to pale brown, erect, aggregated in clusters on hyphae, smooth, doliiform to ampulliform, or lageni-form, 4.0–12.0 × 3.0–7.0 µm (x– = 6.6 ± 1.8 × 4.8 ± 0.9, n = 30)</td><td rowspan="1" colspan="1">Hyaline to pale brown, erect, verrucose, cylindrical with tiny denticles, clustered in groups, sometimes aggregated in clusters on hyphae or sporodochia, 3.5–9.4 × 1.9–5.2 μm (x– = 5.6 × 3.1 μm, n = 30)</td><td rowspan="1" colspan="1">Hyaline, ampulliform, doliiform to clavate, verrucose, 5.0–13.1 × 2.1–6.0 μm (x– = 8.2 × 3.9 μm, n = 30)</td><td rowspan="1" colspan="1">
                      <abbrev xmlns:xlink="http://www.w3.org/1999/xlink" xlink:title="Not determined" id="ABBRID0EBACM" xlink:type="simple">ND</abbrev>
                    </td></tr><tr><td rowspan="1" colspan="1">
                      <bold>Conidia</bold>
                    </td><td rowspan="1" colspan="1">(14–)16–19 (–20) µm diam, brown, smooth, granular, globose to subglobose in surface view, and (16−) 17–22 (−23) µm diam, with pale equatorial slit in side view</td><td rowspan="1" colspan="1">Dark brown, globose to subglobose, smooth-walled, with a truncate basal scar, 20–35 × 15–30 µm (x– = 28.5 × 25.6 µm, n = 20)</td><td rowspan="1" colspan="1">Pale brown to dark brown, smooth, globose to subglobose or ellipsoidal, 12.0–17.5 × 9.0–16.0 µm (x– = 14.9 ± 1.4 × 11.8 ± 1.8, n = 50)</td><td rowspan="1" colspan="1">Olivaceous to brown, smooth to finely roughened, subglobose to ellipsoid, 11.5–15.5 × 7.0–14.0 µm (x– = 13.2 ± 0.8 × 11.4 ± 1.2, n = 50)</td><td rowspan="1" colspan="1">Pale brown to dark brown, smooth, granular, globose to subglobose in surface view, lenticular to side view with a pale longitudinal germ slit, with obvious central basal scar, 8.0–17.0 × 6.8–16.1 μm (x– = 13.6 × 11.6 μm, n = 50)</td><td rowspan="1" colspan="1">Pale brown to dark brown, smooth to granular, subglobose to oval, occasionally swollen into pyriform to reniform, with a pale longitudinal germ slit in side view, 8.2–18.7 × 6.4–13.4 μm (x– = 12.4 × 10.0 μm, n = 50)</td><td rowspan="1" colspan="1">
                      <abbrev xmlns:xlink="http://www.w3.org/1999/xlink" xlink:title="Not determined" id="ABBRID0ECBCM" xlink:type="simple">ND</abbrev>
                    </td></tr><tr><td rowspan="1" colspan="1">
                      <bold>References</bold>
                    </td><td rowspan="1" colspan="1">(<xref ref-type="bibr" rid="B6">Dai et al. 2016</xref>; <xref ref-type="bibr" rid="B10">Feng et al. 2021</xref>)</td><td rowspan="1" colspan="1">(<xref ref-type="bibr" rid="B15">Hyde et al. 2020</xref>)</td><td rowspan="1" colspan="1">(<xref ref-type="bibr" rid="B42">Wang et al. 2018</xref>)</td><td rowspan="1" colspan="1">(<xref ref-type="bibr" rid="B42">Wang et al. 2018</xref>)</td><td rowspan="1" colspan="1">This study</td><td rowspan="1" colspan="1">This study</td><td rowspan="1" colspan="1">This study</td></tr></tbody></table></table-wrap></tp:treatment-sec><ref-list><ref id="B6"><mixed-citation xmlns:xlink="http://www.w3.org/1999/xlink" xlink:type="simple"><person-group><name name-style="western"><surname>Dai</surname><given-names>DQ</given-names></name><name name-style="western"><surname>Jiang</surname><given-names>HB</given-names></name><name name-style="western"><surname>Tang</surname><given-names>LZ</given-names></name><name name-style="western"><surname>Bhat</surname><given-names>DJ</given-names></name></person-group> (<year>2016</year>) <article-title>Two new species of <italic><tp:taxon-name><tp:taxon-name-part taxon-name-part-type="genus">Arthrinium</tp:taxon-name-part></tp:taxon-name></italic> (<tp:taxon-name><tp:taxon-name-part taxon-name-part-type="family">Apiosporaceae</tp:taxon-name-part></tp:taxon-name>, <tp:taxon-name><tp:taxon-name-part taxon-name-part-type="order">Xylariales</tp:taxon-name-part></tp:taxon-name>) associated with bamboo from Yunnan, China.</article-title><source>Mycosphere : Journal of Fungal Biology</source><volume>7</volume>(<issue>9</issue>): <fpage>1332</fpage>–<lpage>1345</lpage>. <ext-link xlink:href="10.5943/mycosphere/7/9/7" ext-link-type="doi" xlink:type="simple">https://doi.org/10.5943/mycosphere/7/9/7</ext-link></mixed-citation></ref><ref id="B10"><mixed-citation xmlns:xlink="http://www.w3.org/1999/xlink" xlink:type="simple"><person-group><name name-style="western"><surname>Feng</surname><given-names>Y</given-names></name><name name-style="western"><surname>Liu</surname><given-names>JK</given-names></name><name name-style="western"><surname>Lin</surname><given-names>CG</given-names></name><name name-style="western"><surname>Chen</surname><given-names>YY</given-names></name><name name-style="western"><surname>Xiang</surname><given-names>MM</given-names></name><name name-style="western"><surname>Liu</surname><given-names>ZY</given-names></name></person-group> (<year>2021</year>) Additions to the genus <italic><tp:taxon-name><tp:taxon-name-part taxon-name-part-type="genus">Arthrinium</tp:taxon-name-part></tp:taxon-name></italic> (<tp:taxon-name><tp:taxon-name-part taxon-name-part-type="family">Apiosporaceae</tp:taxon-name-part></tp:taxon-name>) from bamboos in China. Frontiers in Microbiology 12: 661281. <ext-link xlink:href="10.3389/fmicb.2021.661281" ext-link-type="doi" xlink:type="simple">https://doi.org/10.3389/fmicb.2021.661281</ext-link></mixed-citation></ref><ref id="B15"><mixed-citation xmlns:xlink="http://www.w3.org/1999/xlink" xlink:type="simple"><person-group><name name-style="western"><surname>Hyde</surname><given-names>KD</given-names></name><name name-style="western"><surname>Norphanphoun</surname><given-names>C</given-names></name><name name-style="western"><surname>Maharachchikumbura</surname><given-names>S</given-names></name><name name-style="western"><surname>Bhat</surname><given-names>DJ</given-names></name><name name-style="western"><surname>Jones</surname><given-names>E</given-names></name><name name-style="western"><surname>Bundhun</surname><given-names>D</given-names></name><name name-style="western"><surname>Chen</surname><given-names>YJ</given-names></name><name name-style="western"><surname>Bao</surname><given-names>DF</given-names></name><name name-style="western"><surname>Boonmee</surname><given-names>S</given-names></name><name name-style="western"><surname>Calabon</surname><given-names>MS</given-names></name><name name-style="western"><surname>Chaiwan</surname><given-names>N</given-names></name><name name-style="western"><surname>Chethana</surname><given-names>K</given-names></name><name name-style="western"><surname>Dai</surname><given-names>DQ</given-names></name><name name-style="western"><surname>Dayarathne</surname><given-names>MC</given-names></name><name name-style="western"><surname>Devadatha</surname><given-names>B</given-names></name><name name-style="western"><surname>Dissanayake</surname><given-names>AJ</given-names></name><name name-style="western"><surname>Dissanayake</surname><given-names>LS</given-names></name><name name-style="western"><surname>Doilom</surname><given-names>M</given-names></name><name name-style="western"><surname>Dong</surname><given-names>W</given-names></name><name name-style="western"><surname>Fan</surname><given-names>XL</given-names></name><name name-style="western"><surname>Goonasekara</surname><given-names>ID</given-names></name><name name-style="western"><surname>Hongsanan</surname><given-names>S</given-names></name><name name-style="western"><surname>Huang</surname><given-names>SK</given-names></name><name name-style="western"><surname>Jayawardena</surname><given-names>RS</given-names></name><name name-style="western"><surname>Jeewon</surname><given-names>R</given-names></name><name name-style="western"><surname>Karunarathna</surname><given-names>A</given-names></name><name name-style="western"><surname>Konta</surname><given-names>S</given-names></name><name name-style="western"><surname>Kumar</surname></name><name name-style="western"><surname>Lin</surname><given-names>CG</given-names></name><name name-style="western"><surname>Liu</surname><given-names>JK</given-names></name><name name-style="western"><surname>Liu</surname><given-names>NG</given-names></name><name name-style="western"><surname>Luangsaard</surname><given-names>J</given-names></name><name name-style="western"><surname>Lumyong</surname><given-names>S</given-names></name><name name-style="western"><surname>Luo</surname><given-names>ZL</given-names></name><name name-style="western"><surname>Marasinghe</surname><given-names>DS</given-names></name><name name-style="western"><surname>McKenzie</surname><given-names>E</given-names></name><name name-style="western"><surname>Niego</surname><given-names>A</given-names></name><name name-style="western"><surname>Niranjan</surname><given-names>M</given-names></name><name name-style="western"><surname>Perera</surname><given-names>RH</given-names></name><name name-style="western"><surname>Phukhamsakda</surname><given-names>C</given-names></name><name name-style="western"><surname>Rathnayaka</surname><given-names>AR</given-names></name><name name-style="western"><surname>Samarakoon</surname><given-names>MC</given-names></name><name name-style="western"><surname>Samarakoon</surname><given-names>S</given-names></name><name name-style="western"><surname>Sarma</surname><given-names>VV</given-names></name><name name-style="western"><surname>Senanayake</surname><given-names>IC</given-names></name><name name-style="western"><surname>Shang</surname><given-names>QJ</given-names></name><name name-style="western"><surname>Stadler</surname><given-names>M</given-names></name><name name-style="western"><surname>Tibpromma</surname><given-names>S</given-names></name><name name-style="western"><surname>Wanasinghe</surname><given-names>DN</given-names></name><name name-style="western"><surname>Wei</surname><given-names>DP</given-names></name><name name-style="western"><surname>Wijayawardene</surname><given-names>NN</given-names></name><name name-style="western"><surname>Xiao</surname><given-names>YP</given-names></name><name name-style="western"><surname>Yang</surname><given-names>J</given-names></name><name name-style="western"><surname>Zeng</surname><given-names>XY</given-names></name><name name-style="western"><surname>Zhang</surname><given-names>SN</given-names></name><name name-style="western"><surname>Xiang</surname><given-names>MM</given-names></name></person-group> (<year>2020</year>) <article-title>Refined families of <tp:taxon-name><tp:taxon-name-part taxon-name-part-type="class">Sordariomycetes</tp:taxon-name-part></tp:taxon-name>.</article-title><source>Mycosphere</source><volume>11</volume>(<issue>1</issue>): <fpage>305</fpage>–<lpage>1059</lpage>. <ext-link xlink:href="10.5943/mycosphere/11/1/7" ext-link-type="doi" xlink:type="simple">https://doi.org/10.5943/mycosphere/11/1/7</ext-link></mixed-citation></ref><ref id="B42"><mixed-citation xmlns:xlink="http://www.w3.org/1999/xlink" xlink:type="simple"><person-group><name name-style="western"><surname>Wang</surname><given-names>M</given-names></name><name name-style="western"><surname>Tan</surname><given-names>XM</given-names></name><name name-style="western"><surname>Liu</surname><given-names>F</given-names></name><name name-style="western"><surname>Cai</surname><given-names>L</given-names></name></person-group> (<year>2018</year>) <article-title>Eight new <italic><tp:taxon-name><tp:taxon-name-part taxon-name-part-type="genus">Arthrinium</tp:taxon-name-part></tp:taxon-name></italic> species from China.</article-title><source>MycoKeys</source><volume>34</volume>: <fpage>1</fpage>–<lpage>24</lpage>. <ext-link xlink:href="10.3897/mycokeys.34.24221" ext-link-type="doi" xlink:type="simple">https://doi.org/10.3897/mycokeys.34.24221</ext-link></mixed-citation></ref></ref-list></tp:taxon-treatment>
