# Supplementary material for: ﻿Three new endophytic Apiospora species (Apiosporaceae, Amphisphaeriales) from China
Source: MycoKeys. 2024 May 31;105:295–316. doi: 10.3897/mycokeys.105.122583 (PMC11161679; doi:10.3897/mycokeys.105.122583)
Supplement: XML Treatment for Apiospora neogongcheniae [file mycokeys.105.122583-treatment3.xml]

<!DOCTYPE tp:taxon-treatment
  PUBLIC "-//TaxonX//DTD Taxonomic Treatment Publishing DTD v0 20100105//EN" "tax-treatment-NSO.dtd">
<tp:taxon-treatment xmlns:tp="http://www.plazi.org/taxpub"><tp:treatment-meta><kwd-group><label>Taxon classification</label><kwd>
                <named-content content-type="kingdom">Fungi</named-content>
              </kwd><kwd>
                <named-content content-type="order">Xylariales</named-content>
              </kwd><kwd>
                <named-content content-type="family">Apiosporaceae</named-content>
              </kwd></kwd-group><mixed-citation publication-type="journal"><person-group><name><surname>Yan</surname><given-names>Xiao-Ni</given-names></name><name><surname>Zhang</surname><given-names>Chu-Long</given-names></name></person-group><article-title>﻿Three new endophytic <italic><tp:taxon-name><tp:taxon-name-part taxon-name-part-type="genus" reg="Apiospora">Apiospora</tp:taxon-name-part></tp:taxon-name></italic> species (<tp:taxon-name><tp:taxon-name-part taxon-name-part-type="family">Apiosporaceae</tp:taxon-name-part></tp:taxon-name>, <tp:taxon-name><tp:taxon-name-part taxon-name-part-type="order">Amphisphaeriales</tp:taxon-name-part></tp:taxon-name>) from China</article-title><source>MycoKeys</source><day>31</day><month>05</month><year>2024</year><volume>105</volume><fpage>295</fpage><lpage>316</lpage><pub-id pub-id-type="doi">10.3897/mycokeys.105.122583</pub-id></mixed-citation></tp:treatment-meta><tp:nomenclature><label>﻿</label><tp:taxon-name>
              <object-id xmlns:xlink="http://www.w3.org/1999/xlink" content-type="arpha" xlink:type="simple">658C79C8-D19C-517C-BED6-D851C9B7EDF9</object-id>
              <tp:taxon-name-part taxon-name-part-type="genus" reg="Apiospora">Apiospora</tp:taxon-name-part>
              <tp:taxon-name-part taxon-name-part-type="species" reg="neogongcheniae">neogongcheniae</tp:taxon-name-part>
              <object-id xmlns:xlink="http://www.w3.org/1999/xlink" xlink:type="simple">Fungal Names: FN 571887</object-id>
            </tp:taxon-name><tp:taxon-authority>C. L. Zhang</tp:taxon-authority><tp:taxon-status xmlns:xlink="http://www.w3.org/1999/xlink" xlink:type="simple">sp. nov.</tp:taxon-status><xref ref-type="fig" rid="F4">Fig. 4</xref></tp:nomenclature><tp:treatment-sec sec-type="etymology" id="SECID0ECXCM"><title>Etymology.</title><p>Named after its phylogenetic close related to <italic><tp:taxon-name><tp:taxon-name-part taxon-name-part-type="genus" reg="Apiospora">A.</tp:taxon-name-part><tp:taxon-name-part taxon-name-part-type="species" reg="gongcheniae">gongcheniae</tp:taxon-name-part></tp:taxon-name></italic>.</p></tp:treatment-sec><tp:treatment-sec sec-type="material" id="SECID0ETXCM"><title>Type.</title><p>China, Yunnan Province: Xishuangbanna, Naban River Watershed National Nature Reserve, <named-content xmlns:xlink="http://www.w3.org/1999/xlink" content-type="dwc:verbatimCoordinates" xlink:type="simple"><named-content content-type="geo-json" specific-use="{&#34;type&#34;:&#34;Point&#34;,&#34;coordinates&#34;:[99.916667,21.166667]}" id="NCID0E3XCM" xlink:type="simple">21°10'N, 99°55'E</named-content></named-content>, on the stems of unidentified <tp:taxon-name><tp:taxon-name-part taxon-name-part-type="family">Poaceae</tp:taxon-name-part></tp:taxon-name> plant, Oct 2018, X.X. Feng, YNE01248 (holotype <abbrev xmlns:xlink="http://www.w3.org/1999/xlink" xlink:title="Guangdong Microbial Culture Collection Center" id="ABBRID0EGYCM" xlink:type="simple">GDMCC</abbrev> 3.1047, stored in a metabolically inactive state); ex-type culture YNE01248.</p></tp:treatment-sec><tp:treatment-sec sec-type="description" id="SECID0EKYCM"><title>Description.</title><p><bold><italic>Asexual morph</italic></bold>: Hyphae hyaline, branched, septate, smooth, 1.0–2.5 μm diameter (mean = 1.5 μm, n = 30). Conidia not observed. Chlamydospores single, terminal, globose, rare. <bold><italic>Sexual morph</italic></bold>: Undetermined.</p></tp:treatment-sec><tp:treatment-sec sec-type="description" id="SECID0EYYCM"><title>Culture characteristics.</title><p>On <abbrev xmlns:xlink="http://www.w3.org/1999/xlink" xlink:title="potato dextrose agar" id="ABBRID0E5YCM" xlink:type="simple">PDA</abbrev>, colonies flat, rounded, initially white, becoming yellowish-white, cottony, with moderate aerial mycelia, covering the 90 mm plate after 7 days at 25 °C. On <abbrev xmlns:xlink="http://www.w3.org/1999/xlink" xlink:title="malt extract agar" id="ABBRID0ECZCM" xlink:type="simple">MEA</abbrev>, colonies white, dense aerial mycelia, forming multiple circles around the center, covering the 90 mm plate after 7 days at 25 °C. Conidiomata were not observed.</p></tp:treatment-sec><tp:treatment-sec sec-type="material" id="SECID0EGZCM"><title>Additional specimens examined.</title><p>China, Yunnan Province: Xishuangbanna, Naban River Watershed National Nature Reserve, <named-content xmlns:xlink="http://www.w3.org/1999/xlink" content-type="dwc:verbatimCoordinates" xlink:type="simple"><named-content content-type="geo-json" specific-use="{&#34;type&#34;:&#34;Point&#34;,&#34;coordinates&#34;:[99.916667,21.166667]}" id="NCID0EPZCM" xlink:type="simple">21°10'N, 99°55'E</named-content></named-content>, on the stems of unidentified <tp:taxon-name><tp:taxon-name-part taxon-name-part-type="family">Poaceae</tp:taxon-name-part></tp:taxon-name> plant, Oct 2018, X.X. Feng, YNE001260.</p></tp:treatment-sec><tp:treatment-sec sec-type="notes" id="SECID0EZZCM"><title>Note.</title><p>Phylogenetic analyses confirmed that <italic><tp:taxon-name><tp:taxon-name-part taxon-name-part-type="genus" reg="Apiospora">A.</tp:taxon-name-part><tp:taxon-name-part taxon-name-part-type="species" reg="neogongcheniae">neogongcheniae</tp:taxon-name-part></tp:taxon-name></italic> formed an independent clade, exhibiting a close evolutionary relationship with <italic><tp:taxon-name><tp:taxon-name-part taxon-name-part-type="genus" reg="Apiospora">A.</tp:taxon-name-part><tp:taxon-name-part taxon-name-part-type="species" reg="garethjonesii">garethjonesii</tp:taxon-name-part></tp:taxon-name></italic>, <italic><tp:taxon-name><tp:taxon-name-part taxon-name-part-type="genus" reg="Apiospora">A.</tp:taxon-name-part><tp:taxon-name-part taxon-name-part-type="species" reg="neogarethjonesii">neogarethjonesii</tp:taxon-name-part></tp:taxon-name></italic> and <italic><tp:taxon-name><tp:taxon-name-part taxon-name-part-type="genus" reg="Apiospora">A.</tp:taxon-name-part><tp:taxon-name-part taxon-name-part-type="species" reg="subrosea">subrosea</tp:taxon-name-part></tp:taxon-name></italic>. Based on a BLASTN search of the GenBank database, it was found that <italic><tp:taxon-name><tp:taxon-name-part taxon-name-part-type="genus" reg="Apiospora">A.</tp:taxon-name-part><tp:taxon-name-part taxon-name-part-type="species" reg="neogongcheniae">neogongcheniae</tp:taxon-name-part></tp:taxon-name></italic> shares high similarities with the following strains: <italic><tp:taxon-name><tp:taxon-name-part taxon-name-part-type="genus" reg="Apiospora">A.</tp:taxon-name-part><tp:taxon-name-part taxon-name-part-type="species" reg="garethjonesii">garethjonesii</tp:taxon-name-part></tp:taxon-name></italic> strain HKAS 96289 (94.88% in <abbrev xmlns:xlink="http://www.w3.org/1999/xlink" xlink:title="internal transcribed spacer" id="ABBRID0EB3CM" xlink:type="simple">ITS</abbrev>, 100% in <abbrev xmlns:xlink="http://www.w3.org/1999/xlink" xlink:title="nuclear ribosomal DNA large subunit" id="ABBRID0EF3CM" xlink:type="simple">LSU</abbrev>), strain GZCC 20-0115 (94.88% in <abbrev xmlns:xlink="http://www.w3.org/1999/xlink" xlink:title="internal transcribed spacer" id="ABBRID0EJ3CM" xlink:type="simple">ITS</abbrev>, 99.41% in <abbrev xmlns:xlink="http://www.w3.org/1999/xlink" xlink:title="nuclear ribosomal DNA large subunit" id="ABBRID0EN3CM" xlink:type="simple">LSU</abbrev>, 96.67% in <italic><abbrev xmlns:xlink="http://www.w3.org/1999/xlink" xlink:title="translation elongation factor 1-alpha" id="ABBRID0ES3CM" xlink:type="simple">tef1</abbrev></italic>), strain SICAUCC 22-0027 (94.88% in <abbrev xmlns:xlink="http://www.w3.org/1999/xlink" xlink:title="internal transcribed spacer" id="ABBRID0EW3CM" xlink:type="simple">ITS</abbrev>, 100% in <abbrev xmlns:xlink="http://www.w3.org/1999/xlink" xlink:title="nuclear ribosomal DNA large subunit" id="ABBRID0E13CM" xlink:type="simple">LSU</abbrev>, 96.69% in <italic><abbrev xmlns:xlink="http://www.w3.org/1999/xlink" xlink:title="β-tubulin" id="ABBRID0E63CM" xlink:type="simple">tub2</abbrev></italic>), strain SICAUCC 22-0028 (94.88% in <abbrev xmlns:xlink="http://www.w3.org/1999/xlink" xlink:title="internal transcribed spacer" id="ABBRID0ED4CM" xlink:type="simple">ITS</abbrev>, 100% in <abbrev xmlns:xlink="http://www.w3.org/1999/xlink" xlink:title="nuclear ribosomal DNA large subunit" id="ABBRID0EH4CM" xlink:type="simple">LSU</abbrev>; 96.79% in <italic><abbrev xmlns:xlink="http://www.w3.org/1999/xlink" xlink:title="β-tubulin" id="ABBRID0EM4CM" xlink:type="simple">tub2</abbrev></italic>); <italic><tp:taxon-name><tp:taxon-name-part taxon-name-part-type="genus" reg="Apiospora">A.</tp:taxon-name-part><tp:taxon-name-part taxon-name-part-type="species" reg="subrosea">subrosea</tp:taxon-name-part></tp:taxon-name></italic> strain CGMCC 3.18337 (98.35% in <abbrev xmlns:xlink="http://www.w3.org/1999/xlink" xlink:title="internal transcribed spacer" id="ABBRID0E24CM" xlink:type="simple">ITS</abbrev>, 99.80% in <abbrev xmlns:xlink="http://www.w3.org/1999/xlink" xlink:title="nuclear ribosomal DNA large subunit" id="ABBRID0E64CM" xlink:type="simple">LSU</abbrev>, 94.61% in <italic><abbrev xmlns:xlink="http://www.w3.org/1999/xlink" xlink:title="translation elongation factor 1-alpha" id="ABBRID0EE5CM" xlink:type="simple">tef1</abbrev></italic>, 94.99% in <italic><abbrev xmlns:xlink="http://www.w3.org/1999/xlink" xlink:title="β-tubulin" id="ABBRID0EJ5CM" xlink:type="simple">tub2</abbrev></italic>), strain LC7291 (91.41% in <abbrev xmlns:xlink="http://www.w3.org/1999/xlink" xlink:title="internal transcribed spacer" id="ABBRID0EN5CM" xlink:type="simple">ITS</abbrev>, 99.80% in <abbrev xmlns:xlink="http://www.w3.org/1999/xlink" xlink:title="nuclear ribosomal DNA large subunit" id="ABBRID0ER5CM" xlink:type="simple">LSU</abbrev>, 94.38% in <italic><abbrev xmlns:xlink="http://www.w3.org/1999/xlink" xlink:title="translation elongation factor 1-alpha" id="ABBRID0EW5CM" xlink:type="simple">tef1</abbrev></italic>, 94.99% in <italic><abbrev xmlns:xlink="http://www.w3.org/1999/xlink" xlink:title="β-tubulin" id="ABBRID0E25CM" xlink:type="simple">tub2</abbrev></italic>); and <italic><tp:taxon-name><tp:taxon-name-part taxon-name-part-type="genus" reg="Apiospora">A.</tp:taxon-name-part><tp:taxon-name-part taxon-name-part-type="species" reg="neogarethjonesii">neogarethjonesii</tp:taxon-name-part></tp:taxon-name></italic> strain HKAS 102408 (93.97% in <abbrev xmlns:xlink="http://www.w3.org/1999/xlink" xlink:title="internal transcribed spacer" id="ABBRID0EK6CM" xlink:type="simple">ITS</abbrev>, 100% in <abbrev xmlns:xlink="http://www.w3.org/1999/xlink" xlink:title="nuclear ribosomal DNA large subunit" id="ABBRID0EO6CM" xlink:type="simple">LSU</abbrev>). The <italic><abbrev xmlns:xlink="http://www.w3.org/1999/xlink" xlink:title="translation elongation factor 1-alpha" id="ABBRID0ET6CM" xlink:type="simple">tef1</abbrev></italic> and <italic><abbrev xmlns:xlink="http://www.w3.org/1999/xlink" xlink:title="β-tubulin" id="ABBRID0EY6CM" xlink:type="simple">tub2</abbrev></italic> sequence data are currently unavailable for <italic><tp:taxon-name><tp:taxon-name-part taxon-name-part-type="genus" reg="Apiospora">A.</tp:taxon-name-part><tp:taxon-name-part taxon-name-part-type="species" reg="neogarethjonesii">neogarethjonesii</tp:taxon-name-part></tp:taxon-name></italic> to compare with <italic><tp:taxon-name><tp:taxon-name-part taxon-name-part-type="genus" reg="Apiospora">A.</tp:taxon-name-part><tp:taxon-name-part taxon-name-part-type="species" reg="neogongcheniae">neogongcheniae</tp:taxon-name-part></tp:taxon-name></italic>.</p><p>Due to the absence of sexual and asexual sporulation characters in <italic><tp:taxon-name><tp:taxon-name-part taxon-name-part-type="genus" reg="Apiospora">A.</tp:taxon-name-part><tp:taxon-name-part taxon-name-part-type="species" reg="neogongcheniae">neogongcheniae</tp:taxon-name-part></tp:taxon-name></italic>, a comparison of its culture characteristics with those of <italic><tp:taxon-name><tp:taxon-name-part taxon-name-part-type="genus" reg="Apiospora">A.</tp:taxon-name-part><tp:taxon-name-part taxon-name-part-type="species" reg="garethjonesii">garethjonesii</tp:taxon-name-part></tp:taxon-name></italic>, <italic><tp:taxon-name><tp:taxon-name-part taxon-name-part-type="genus" reg="Apiospora">A.</tp:taxon-name-part><tp:taxon-name-part taxon-name-part-type="species" reg="neogarethjonesii">neogarethjonesii</tp:taxon-name-part></tp:taxon-name></italic> and <italic><tp:taxon-name><tp:taxon-name-part taxon-name-part-type="genus" reg="Apiospora">A.</tp:taxon-name-part><tp:taxon-name-part taxon-name-part-type="species" reg="subrosea">subrosea</tp:taxon-name-part></tp:taxon-name></italic> was conducted. On <abbrev xmlns:xlink="http://www.w3.org/1999/xlink" xlink:title="potato dextrose agar" id="ABBRID0EACDM" xlink:type="simple">PDA</abbrev>, <italic><tp:taxon-name><tp:taxon-name-part taxon-name-part-type="genus" reg="Apiospora">A.</tp:taxon-name-part><tp:taxon-name-part taxon-name-part-type="species" reg="neogongcheniae">neogongcheniae</tp:taxon-name-part></tp:taxon-name></italic> exhibits a yellowish-white surface and reverse color, whereas <italic><tp:taxon-name><tp:taxon-name-part taxon-name-part-type="genus" reg="Apiospora">A.</tp:taxon-name-part><tp:taxon-name-part taxon-name-part-type="species" reg="garethjonesii">garethjonesii</tp:taxon-name-part></tp:taxon-name></italic> displays a white surface with a reddish reverse, <italic><tp:taxon-name><tp:taxon-name-part taxon-name-part-type="genus" reg="Apiospora">A.</tp:taxon-name-part><tp:taxon-name-part taxon-name-part-type="species" reg="neogarethjonesii">neogarethjonesii</tp:taxon-name-part></tp:taxon-name></italic> shows a white to black surface coloration, and <italic><tp:taxon-name><tp:taxon-name-part taxon-name-part-type="genus" reg="Apiospora">A.</tp:taxon-name-part><tp:taxon-name-part taxon-name-part-type="species" reg="subrosea">subrosea</tp:taxon-name-part></tp:taxon-name></italic> presents a light pink surface with a peach-puff reverse. Phylogenetically, <italic><tp:taxon-name><tp:taxon-name-part taxon-name-part-type="genus" reg="Apiospora">A.</tp:taxon-name-part><tp:taxon-name-part taxon-name-part-type="species" reg="neogongcheniae">neogongcheniae</tp:taxon-name-part></tp:taxon-name></italic> strains YNE01248 and YNE01260 form a distinct branch with 99% <abbrev xmlns:xlink="http://www.w3.org/1999/xlink" xlink:title="maximum likelihood bootstrap proportions" id="ABBRID0E2DDM" xlink:type="simple">MLBP</abbrev> and 0.95 <abbrev xmlns:xlink="http://www.w3.org/1999/xlink" xlink:title="Bayesian inference posterior probabilities" id="ABBRID0E6DDM" xlink:type="simple">BIPP</abbrev>. Therefore, we propose <italic><tp:taxon-name><tp:taxon-name-part taxon-name-part-type="genus" reg="Apiospora">A.</tp:taxon-name-part><tp:taxon-name-part taxon-name-part-type="species" reg="neogongcheniae">neogongcheniae</tp:taxon-name-part></tp:taxon-name></italic> as a novel species.</p><fig id="F4" position="float" orientation="portrait"><object-id xmlns:xlink="http://www.w3.org/1999/xlink" content-type="doi" xlink:type="simple">10.3897/mycokeys.105.122583.figure4</object-id><object-id xmlns:xlink="http://www.w3.org/1999/xlink" content-type="arpha" xlink:type="simple">EA7CE406-2D6A-5781-AA26-1B6C967F87F8</object-id><label>Figure 4.</label><caption><p><italic><tp:taxon-name><tp:taxon-name-part taxon-name-part-type="genus" reg="Apiospora">Apiospora</tp:taxon-name-part><tp:taxon-name-part taxon-name-part-type="species" reg="neogongcheniae">neogongcheniae</tp:taxon-name-part></tp:taxon-name></italic> (YNE01248, ex-type culture) <bold>a</bold> colonies after 7 d at 25 °C on <abbrev xmlns:xlink="http://www.w3.org/1999/xlink" xlink:title="potato dextrose agar" id="ABBRID0EDFDM" xlink:type="simple">PDA</abbrev><bold>b</bold> colonies after 7 d at 25 °C on <abbrev xmlns:xlink="http://www.w3.org/1999/xlink" xlink:title="malt extract agar" id="ABBRID0EJFDM" xlink:type="simple">MEA</abbrev><bold>c</bold> colonies after 7 d at 25 °C on SNA <bold>d</bold> colonies after 7 d at 25 °C on <abbrev xmlns:xlink="http://www.w3.org/1999/xlink" xlink:title="potato dextrose agar" id="ABBRID0ERFDM" xlink:type="simple">PDA</abbrev> with rice leaves <bold>e</bold> colonies after 7 d at 25 °C on <abbrev xmlns:xlink="http://www.w3.org/1999/xlink" xlink:title="malt extract agar" id="ABBRID0EXFDM" xlink:type="simple">MEA</abbrev> with rice leaves <bold>f</bold> colonies after 7 d at 25 °C on SNA with rice leaves <bold>g–h</bold> chlamydospores. Scale bars: 20 μm.</p></caption><graphic xmlns:xlink="http://www.w3.org/1999/xlink" xlink:href="mycokeys-105-295-g004.jpg" position="float" orientation="portrait" xlink:type="simple" id="oo_1060298.jpg"><uri content-type="original_file" xlink:type="simple">https://binary.pensoft.net/fig/1060298</uri></graphic></fig></tp:treatment-sec></tp:taxon-treatment>
